# Supplementary material for: Monitoring Dynamic Changes of Cellular Membrane GSH During Stroke via an ESIPT-Based Near-Infrared Fluorescent Probe
Source: Molecules. 2025 Jan 28;30(3):592. doi: 10.3390/molecules30030592 (PMC11820386; doi:10.3390/molecules30030592)
Supplement: Supplementary file 1 [file molecules-30-00592-s001.zip]

Archive with 1 entries (1 files):
- molecules-3405374-supplementary.pdf
